# Supplementary material for: The Prognostic Value of Pre-Procedural and Post-Procedural Inflammatory–Oxidative Stress Biomarkers in Acute Coronary Patients Undergoing Percutaneous Coronary Intervention: A Systematic Review and Meta-Analysis
Source: Int J Mol Sci. 2026 Apr 9;27(8):3389. doi: 10.3390/ijms27083389 (PMC13115952; doi:10.3390/ijms27083389)
Supplement: Supplementary file 1 [file ijms-27-03389-s001.zip]

Archive with 5 entries (5 files):
- Table S1. PRISMA 2020 Checklist.pdf
- Table S2. CHARMS Checklist.pdf
- Table S3. Search Strategy.pdf
- Table S4. Exclusion Studies.pdf
- Table S5. Results of quality assessment of cohort studies based on the Newcastle-Ottawa Scale..pdf
